# Supplementary material for: Genome-Wide Identification, Characterization and Expression Analysis of the Solute Carrier 6 Gene Family in Silkworm (Bombyx mori)
Source: Int J Mol Sci. 2016 Oct 3;17(10):1675. doi: 10.3390/ijms17101675 (PMC5085708; doi:10.3390/ijms17101675)
Supplement: Supplementary file 1 [file ijms-17-01675-s001.zip]

Archive with 3 entries (2 files):
- ijms-146791-supplementary/
- ijms-146791-supplementary/Table S1.xlsx
- ijms-146791-supplementary/Table S2.xlsx
