# Supplementary material for: Genome-Wide Identification, Characterization and Expression Analysis of the Solute Carrier 6 Gene Family in Silkworm (Bombyx mori)
Source: Int J Mol Sci. 2016 Oct 3;17(10):1675. doi: 10.3390/ijms17101675 (PMC5085708; doi:10.3390/ijms17101675)
Supplement: Supplementary file 1 [file ijms-17-01675-s001.zip › ijms-146791-supplementary/Table S1.xlsx]

## Sheet: Cover page
	Supporting Information
	Integrative Proteomics and Metabolomics Analysis of Insect Larva Brain: Novel Insights into the Molecular Mechanism of Insect Wandering Behavior
	Yi Li§, Xin Wang§, Yong Hou§, Xiaoying Zhou§, Quanmei Chen†, Chao Guo§, Qingyou Xia§, Yan Zhang§, Ping Zhao*§
	§State Key Laboratory of Silkworm Genome Biology, Southwest University, Chongqing 400716, China
	†Department of Biochemistry & Molecular Biology, Chongqing Medical University, Chongqing 400016, China
	Corresponding Author
	*Ping Zhao, State Key Laboratory of Silkworm Genome Biology, Southwest University, Chongqing 400716, China. Tel: +86 23 68250885. E-mail: zhaop@swu.edu.cn.

## Sheet: Table S1
Supplementary Table S1. Insect SLC6 protein sequences
Gene	sequences
Tn DAT	MALKTPTPGVGERETWGKKVDFLLSVIGFAVDLANVWRFPYLCYKNGGGAFLVPYCIMLVVGGIPLFYMELALGQFHRKGAITCWGRLVPLFKGIGYAVVLIAFYVDFYYNVIIAWALRFFFASFTTMLPWTNCDNEWNTPACRPFEAIWESSANKSRVRQNSSSTSLGSPPTTPFTSAASEYFNRAILELQGSEGLHDLGPIKWDMALCLFAVYIICYFSLWKGISTSGKVVWFTALFPYAVLLILLVRGITLPGSATGIQYYLSPNFEAITQPQVWVDAATQVFFSLGPGFGVLLAYASYNKYHNNVYKDAILTSVINSATSFVAGFVIFSVLGYMAHTSGRDIQDVATEGPGLVFVVYPAAIATMPGSTFWALIFFMMLLTLGLDSSFGGSEAIIT…
Tn GAT	MDTKNDGRSDDIELSAQGTSNKTSEVATKSDLPERGSWGSKLDFILSVIGLAIGLGNVWRFPYLCYKNGGGAFLIPYFLTLFLAGIPMFFMELAMGQMLTIGGLGVFKIAPIFKGIGYAAAVMSCWMNVYYIVILAWAIFYFFMSMRSDVPWRNCDNYWNTATCVNPYDRKNLTCWSTMDMTTFCTLNGKNISKAVLSDPVKEFWERRALQISSGIEHIGNIRWELAGTLLLVWVLCYFCIWKGVRWTGKVVYFTALFPYFLLTVLLIRGITLPGAMQGIKFYVMPNMSKLMESEVWIDAVTQIFFSYGLGLGTLVALGSYNKFTNNVYKDALIVCTVNSSTSMFAGFVIFSVVGFMAHEQQRPVAEVAASGPGLAFLAYPSAVLQLPGAPLWSCLFFF…
Tn OctT	MAGMPVLGNSVGAGELRDTSREASNRSSSSGSRRGSSPHHAQDHETCDATVHKPDLTRTRPTSYDREYHDKVPTMATLSGTGVVTHTAPSYEEQRANPALLSRGASGTPGGRSVRDDGYCSASSTPRAFDNKSTKGSVVTLSCYKKEPKIQIEEECFYSEPNKRLRTNSIKTEADDGRETWGTGADFLLSIIGFAVDLANVWRFPYLCYRNGGGAFLIPYTLMLVFGAVPLFYMELILGQYNRQGPITLWKICPLFKGVGFCAVMVAFYVSFYYNVIIGWAFYFLVSSARSELPWVHCDNSWNTDQCWDSGRDNATNRTDVRYQGPLSHFTPASEFFHRAVLEMQNSEGLNDLGFPKWQLAICLGLVYVTLYLSLFKGVKSSGKVVWMTATMPYVVLSI…
Ms SERT	MPPSDAPPAPTAPPPDLPATTAQKSRSVVVSLTPARQRETWAKKAEFLLAVVGFAVDLGNVWRFPYICYQNGGGAFLIPYCVMLLFGGLPLFFLELALGQYHRCGCLTLWKRICPALKGVGYAICMIDIYMGMYYNTIIGWAVYYLIASLASINSVLPWTSCDNEWNTPLCTPVTSPQTNPNSSTPAKEFFERNVLEQHKSNGLDDMGPIKPSLALCVFGVFVLVYFSLWKGVRSAGKVVWVTALAPYVVLLILLARGVTLPGATEGIRYYLTPEWHKLQNSKVWIDAASQIFFSLGPGFGTLLALSSYNKFNNNCYRDALITSSINCLTSFLAGFVIFSVLGYMAHVQNKSIEEVGLEGPGLVFIVYPEAIATMTGSVFWAIIFFLMLITLGLDSTFG…
Ms PROT	MSGATQDRWGSQLEYLLSCLGYAVGIGNLWRFPYLCYRNGGGAFLIPYFLTLIICGIPLVYLETTLGQFASAGCISVFNINPLFKGAGYAVIVLNVIASIYFSAIMSYPILYIYHSMSSPLPWQSCGNSWNTVNCTEITGNSSFFTSNGSITTPEDEYFHRHLLQVSPNINHIGSIVAPVFWCNLICWILVYLCICNGVKSVGKIVYFTVLFPYVVLSVLFVRGITLPGAWKGIMFYILPDWAQLAKPKVWADAATQIFFSLGPGWGGLVSMSSFNKFHYNNLRSSMIIPIVNSATSIWAGFVVFSVLGFAAERTNVPVSQVATAGPGLAFVTYPATVTMMPAPNLWAITFFVMLFFLGIDTMFVTIEAIIAGLLDEFPRFKSRKRIIAFITCVVLFSF…
Ms INE	MNKVESSTEAAAPSVAIHVEQHDDEQDKENSKLLSAHSPAPSITPSGQMRKVKSFSDTHKIRDVTTASGAASARSLRPYEIVNTYPEGSESGTNNYGAPSVRSLASIGMGCTDGRKMVIRRVPTSPTELFHLVRPPTPPDEDSASHESDCEEEEEDAAVHLKPRRPFWANKIQFVLACVGYSVGLGNVWRFPYLCYKSGGGAFLIPYFIILLICGVPMLFMELAIGQYTAHGPIGALSQICPLFKGAGLASVVISFLMSTYYAVIIAWAIYYFFTSFKTEVPWASCSNRWNTDQCWVPNHNHTKPNGSQTPTEQFFERKVLNMSAGIEYPGGMRWELAACLVCAWVLVYFALWKSIKSSAKVRYITTTLPFLLIIVFLGRSLTLDGADGGLRFFFKPDW…
Ms GAT	METKNDSRSDDIELSAQGSGNKPSDVAVKSNLPERGSWASKLDFILSVIGLAIGLGNVWRFPYLCYKNGGGAFLIPYFLTLFLAGIPMFFMELAMGQMLTIGGLGVFKIAPIFKGIGYAAAVMSCWMNVYYIVILAWAIFYFFMSMRSDVPWRNCDNYWNTATCVNPYDRKNLTCWSSLGDMSTFCTLNGRNVSKAVLSDPVKEFWERRALQISSGIEHIGNIRWELAGTLLLVWVLCYFCIWKGVRWTGKVVYFTALFPYFLLTVLLIRGITLPGAMEGIKFYVMPNMSKLLESEVWIDAVTQIFFSYGLGLGTLVALGSYNKFTNNVYKDALIVCSVNSSTSMFAGFVIFSVVGFMAHEQQRPVAEVAASGPGLAFLAYPSAVLQLPGAPLWSCLFF…
Ms KAAT1	MNDGQVNGGFESSEPKMEPKRSSQISLPPANLKATMDNIDDMDLEAEPPERMVWSNNIEFLMSCIATSVGLGNVWRFPFIAYQNGGGAFLVPYIIVLLLVGKPVYYLECVLGQFSSRNSVKIWSISPAMKGTGYAQAVGCGYILSYYVVICGLCLFYLAMSFQATLPWAICQPEWENCVPSDPTLAAGVGNITNGTSSAELYFLRTVLQQSDGIEGGLGAPIWYLVLCLFIAWLMVFGVVARGVKSSGKAAYFLALFPYVVMITLFITTVLLPGATDGILFFVTPDWWKLLELGVWYAAITQVFFSLSVCTGAIIMFSSYNGFKQNVYRDALIVTTLDTFTSFLSGCTIFGILGNLAYELNSDVGDVIGSGGTSLAFISYPDAIAKTFQPQLFSVLFFL…
Ms CAATCH1	MNDGQVNGGFESSEPKMEPKRSSQISLPPANNKAALDNIDDTDLEAEPPERMVWSNNIEFLMSCIATSVGLGNVWRFPFIAYQNGGGAFLVPYVIVLLLVGKPVYYLECVLGQFSSRNSVKVWSISPAMKGTGYAQAAGCGYILSYYVVICGLCLYYLAMSFQATLPWAICQPEWENCVPSDPTLAASVNNITNGTSSAQLYFLRTVLQQSDGIEGGLGAPIWYLVLCLFIAWLMVFGVVARGVKSSGKAAYFLALFPYVVMITLFITTIILPGATDGILFFVTPQWAKLLELGVWYSAVTQVFFSLTVCTGPIIMFSSYNGFRHNIYRDAWIVTTLDTFTSFLSGCTIFGILGNLAYELNSEVGDVVGAGGTSLAFISYPDAIAKTFQPQLFSVLFFL…
Dp SERT	MLLFGGLPLFFMELALGQFHRCGCLTLWKRICPALKGVGYAICMIDIYMGMYYNTIIGWAVYYLVASLASINSVLPWTSCDNEWNTPLCSPVTSPQNNPNATTPAKEFFERNVLEQQRSNGLDDMGPIKPSLALCVFGVFVLVYFSLWKGVRSAGKVVWVTALAPYVVLLILLARGVTLPGATEGIRYYLTPEWHKLQNTKVWVDAASQIFFSLGPGFGTLLALSSYNKFNNNCYRDAIITSSINCLTSFLAGFVIFSVLGYMAHVQNKSIEEVGLEGPGLVFIVYPEAIATMTGSVFWAIIFFLMLITLGLDSTFGGLEAVTTALCDEYPRALGRHREVFVAFLLLFIYICALPTTTYGGVYLVDLLNVYGPGLAILFVVFAEAAGVCWVYGVGRFSE…
Dp DAT	MSLKTPTPGGGDRETWGKKVDFLLSVIGFAVDLANVWRFPYLCYKNGGGAFLVPYCIMLVVGGIPLFYMELALGQFHRKGAITCWGRLVPLFKGIGYAVVLIAFYVDFYYNVIIAWALRFFFASFTTMLPWTNCNNEWNTPACQPFEANWENINANKTTDHNSSESNTPVQSTPFTSAASEYFNRAILELQGSEGLHDLGAIKWDMALCLLAVYIICYFSLWKGISTSGKVVWFTALFPYAVLLILLVRGITLPGSATGIQYYLSPNFEAITQPQVWVDAATQVFFSLGPGFGVLLAYASYNKYHNNVYKDAILTSVINSCTSFVAGFVIFSVLGYMAHASGKHVRDVATEGPGLVFVVYPAAIATMPGSTFWALIFFMMLLTLGLDSSFGGSEAIITA…
Dp PROT	MSYAAHERWASQAEYLLSCLGYAVGIGNIWRFPYLCYRNGGGAFLVPYFLTLIVCGIPLVYLETLLGQFSNAGCISVFNINPLLKGAGYAAVILNVIAVIYFASIMAYPILYIYHSFGSPLPWQTCSNSWNTENCTEITVNSSLFMNGTITTPEDEFFHIRLLHMSSGLSQIGGIVWPVFWCNVISWILVYLCICNGVKSVGKIVYFTVLFPYVVLTALFVRGITLPGSWQGILYFVLPDWKQLLNPKVWADAATQIFYSLGPGWGGLVSMASFNKFHYNNLRSSIIIPLVNSGTSIWAGFVVFSVLGFVAERAGVPVGRVATAGPGLAFVTYPAAVSMMPAPNFWAITFFVMLFFLGIDSMFVTIESVIAGVMDEFPQLRRRKRFITLMTCLCLFCLS…
Dp GAT	MDSKSDGRCDDIELSVQGVGSKPGVGATKSDLPERGSWGSKLDFILSVIGLAIGLGNVWRFPYLCYKNGGGAFLIPYFLTLFLAGIPMFFMELAMGQMLTIGGLGVFKIAPIFKGIGYAAAVMSCWMNVYYIVILAWAIFYFFMSMRSDVPWRTCDNYWNTETCVNPYDRKNLTCWSDFDMNTFCTLNGKNVSKAFLSDPVKEFWERRALQISSGIEHIGNIRWELAGTLLLVWVLCYFCIWKGVRWTGKVVYFTALFPYFLLTVLLIRGITLPGAFEGIKFYVMPNMSKLLESEVWIDAVTQIFFSYGLGLGTLVALGSYNKFTNNVYKDALIVCSVNSSTSMFAGFVIFSVVGFMAHEQQRPVAEVAASGPGLAFLAYPSAVLQLPGASLWSCLFFF…
Dp NAT1	MDERSGQVNIAFSPSPEKLNINPEQNPQPNKKKITNIRERPKWDNQLEFLMSCIATSVGLGNVWRFPFVAYQNGGGAFLIPYIIVLFIIGKPMYYLETVLGQFSNSNCVKVWALSPAMKGTGYAQTLGAMYLVSYYVSIIALCFYYLAMSFQSPLPWAVCAPEWTNCVPSGESVNISEIAGNPLSSAELYFTHTVLRQSNGIHSGIGVPLWDLTLCLFISWVIIFLIVARSVKSSGKAAYFLALFPYVVMIILLIRAVTLPGAVNGILFFVTPVWSKILEIRVWYAAVTQVFFSLSVCSGTLIMFSSYNGFRQNVYRDSMIVTTLDTFTSLISGITIFGVLGNLAYELNYDDISNVLGSGGTSLAFVSYPDAIAKTPFLPQLFAVLFFLMMATLGVGSG…
Dp KAAT	MNNSEKGGNVNPGFEISEPRKSLDAKFPDNVINEKGEEDDEEDSRPMWGNQLEFLMSCIATSVGLGLGYAQALACGYILSYYVSIIALCIYYLAMSFQAPLPWAVCDPSWVNCVPSSSTGENANVVNGTSSAESYFIKTVLQRNNGLEEGLGLPVWYLVLCLLASWIIIFVIVSRGVKSSGKASYFLALFPYVVMIILLISTVILPGAGNGILFFITPEWNKLLELDVWYAAVTQVFFSLTVCNGPIIMFSSYNAFKQNVYRDAMIVTTLDTFTSLLSGVTIFGILGNLAYELRREVGEVVGSGGTGLAFVSYPDAIAKTFQPQLFSVLFFLMMTVLGIGSAVALLSSINTLLLDAFPRVRTVFMSAFSCTVGFACGLVYITPGGAYVLELVDYYGGTF…
Dp Blot	MAVVSRRFGVVPCARVDSQQGRSLQNGWTVRRILHSIKTQICTIAISFTLFNTVRLPREAFKYGDIPYLVTYSFWLLAVALPTTLLQLAMGQLSQQDPVGVWRAVPILRGVGHLKILTSYICCIYSMIYIALSAAYMIWIAKGTFPLKDCTKLHLTPNGYENKMNASECFNSTFLAPFAEQPQYLGVMAILIFVLWFFVPIMLYRLRKTLRIALIICTPIIIVIAILLFTFLSDSFTLTTMLESCDHWSILTHPYIWQSALVQALLSSNIVSGYLISAGGTVYRQSDVRWTAIFVTITNLVSAWLSVFMWQSISGESNKDTSFVSILVLIYQSSVSQKRSKEWPLLGFGLVLASGIVTVLALLYPIYDKLHRLAGDHWRLFACASSALGTALTVTVLAQ…
Dp NS	MSESLSSVTKTVTETVDTESTEDNLIVDRWTNNISYRQLVMSSCIGIVQLWWQPYIHDFRKLVPFLFLYNVFSVFFAYPAFYLELALGVVTKKGVLNCWDLAPVARGLGLAMLILCTFTALSLSAVSSWCLALVVHSFHSFLPWLHCASTANPPCAARHRPLPAGSETPPQSFFFNFVLKLKRDGLHGGLGSIVSELSVYYVISWILVYFIACKKIYSYSKLVLFKDSLAFFVLVWSAFGVIRLKGSSRMFYDCDWNVLFESFQIWREALEFAFIQMSVSQGTLIMLGSYCPKQKRMLGNTSVFAFGVSKISCSATALILGGAHGALNWDYDNNSTHIVKGSSASIIIWADFVARAPGSQFWSILTFFTLFVLSVCSTALLVQTIMSSFTGRSMRKISW…
Tc SERT	MSEAEGDCKENSHPPSENCKKSPLKSKECKNSKLQQPPKDPTRVVVVALTPDRRRETWNKKVEFLLAVVGFAVDLGNVWRFPYICYQNGGGAFLIPYTIMLVFGGLPLFYMELALGQFHRSGCLTIWKRICPALKGIGYAICLIDIYMGMYYNTIIGWAVYYLIASFQAELPWTSCHNYWNTKDCRPVTALVGVNSNASSPAKEFFEREVLEQYKSDGLNRMGPIKPALALCVFAVFVLVYFSLWKGVRSTGKAVWITALAPYVVLIILLCRGVTLPGAAEGIRYYLTPEWHKLNNSRVWIDAASQIFFSLGPGFGTLLALSSYNKFNNNCYRDALLTSSINCLTSFLAGFVIFSVLGYMAHVQHKSIEMVGLEGPGLVFIVYPEAIATMTGSVFWSII…
Tc GT2-L	MSNDKFFTHDENRGTWASKSEFLLSCMGYAIGIGNVWRFPYLCYRNGGGAFLVPYLLMLFLCGIPLFFLETSLGQFASTGCITLFKIAPLFKGVGFAIVIVNAICTSYYNVIIAYPLFFLANCFQSKLPWTNCDNSWNTEHCVKLGGRSAVKSHANETFLSHQNETFENRMKTPADEFFQLVDTFQIIFQYTNISSYHILQISDSIEEQGSIVWPLLLCTVIAWIITYLCIIKGVKTVGKVVYFTATFPFFVLFILLIRGLTLPGAWDGVFFYIYPQWHQLTNLKVWADAACQIFFSLGPGWGGIVNMASYNNFRNNNQLDSILVPILNCGTSIFAGFVVFSVIGFMSHETGLPISTVATGGPGLAFVTYPEAITMLPWPHIWAILFFLMLFFLGLDSC…
Tc INE	MEPRAAAALQFNASRGHKMDAVPKRLKPEPEEAEAGPRAPSPSFRRENSTRSLRSAYVGDAKTSSESGSHLSKPLSDAASVRSWASVGMGSTDGRKMIVRRVPTSPVELFNIVNPPTPPEEYLYDGESDDGSGDDEDSVYIKPRRQTWSNKLQFVLACVGYSVGLGSVWRFPYLCYKSGGGVFLIPYAIIMIVCGVPMLYMELSVGQYTGRGPIGALGHLCPLLKGTGLGSVVISFLMSTYYSVIIAYGIYYFFTSFKAKQPWEDCSHRWNTDECWVPGKSSPSIAKPNDSQTPAEQFYDKKVLQIGDGIEDFDSLRWELVACLLCAWVMVYFAIWKSIKSSAKVRYFTATLPFLLIIVFLAKSLTLEGADKGMRYFFKPKFQLLLDAKVWVNAAAQTF…
Tc GAT1	MAERKEEAQDCLENTLNLNRHEEIELQTLTGVPNSANKLQSQKYANVPERGTWATKLDFILSVVGLAIGLGNVWRFPYLCYKNGGGAFLVPYFITLILAGIPMFFMELALGQMMTIGGLGVFKIAPIFKGIGYAAAVMSCWMNIYYIVILAWAIFYFFMSLRSDVPWRTCNNYWNTKYCVNPYDRSSLTCWEQYNPNNTFSKICAINQHNISVTELTDPVKEFWERRALQISEGIEHVGSIRWELAGTLLLVWIVCYFCIWKGVKWTGKVVYFTALFPYVLLTILLIRGVTLPGAMEGIKFYVMPNIAKLKESEVWIDAVTQIFFSYGLGLGTLVALGSYNKFTNNVYKDALIVCCVNSSTSMFAGFVIFSVVGFMAHEQQKPVAEVAASGPGLAFLAY…
Tc B(0)AT3-1	MSTKTPEMTRNGHELAPLNTRNGPEGGKPGVTIVLQGPRGSIISRGSAPIDQDPDRAAWSGKMQFFLSIIGYSVGLGNIWRFPYLCQQNGGGAFLIPFAVMLILEGIPLFLIELGIGQKMRLGSLGVWNTIHPWLGGIGISSCIVTFFVALYYNVIITWCFYYFFNSFQYPLPWENCPVVNGTAVPECDKSSATAYFWYRTTLDAATSIEDPGIPRWWIVLCLLLSWIIVFFIVMKGIQSSGKVVYFTSMFPYLVLTIFFIRGITLKGASAGLAHMYTPKVEKLLDPKVWLEAATQVFYSFGLAFGSLIAFGSYNTPKNNCVRDVILVSVCNAFTAIYASVVIFAILGFKAVSNVDKCLEHNIQFLISNGHFANAKVADISTTMYEEAVKNLNNSTLAQ…
Tc AAT1-L	MSDNNKKMGLDNPAFESGNEVFTKTNGTVEDPENKGDERERAQWGNGLEFLMSCVAMSVGLGNIWRFPFTAYENGGGAFLIPYIIILTLIGRPLYYMEMSLGQFSNRGNIRFFKSLSPYLKGVGYAQVIGAGFVATYYCCLMAITLFYLVNSFTGDLPWSTCKEEWLADLDKEHKQCVDAIATTSNNTKANYTAVSSSEVYFTKEVLKEITDISDGIGTPEWRLTLCLLASWIITFLVSVKGVQSSGKASYFLALFPYVIMITLLIRAATLEGAADGMYYFIKTDWAKLAEADVWYAAVTQCFFSLNVGFGSIIMFASYNNFEHNINRDALIVTTLDTFTSLLSGATIFGILGNLAHNMGVTPDLVIKSGGTGLAFISYPDAIAKMEAVPWLFAILFFF…
Tc Blot	MRERWEKCSTSSEMADGQPVPQKISFIYEPAYKKPKLLLKSPSVRALRNYNNLSIVDNSQNTYDNLNFIPESGNVDFNTYEEAYTSTIRSNDSKQSIFPNTYDLYDYTTLGSSSVRTNVSNNGSELGSEKNEMGSTTKLVTTKMEMSCQSWFSRLETVLCTISLAAGFGNLYRLPQTALLQGGLPFLLAYVILVILVGLPLLFLELGIGQLAQEGFIKSWRAVPFFRGIGYVKLIAGCLLSIYYPLYMGLSLYYIIWISATSVPFKQCANVKMKKTGYSADGQDGQQCLRKTFLESPFNDLHWYGIFAGILFVIWVIVIVLSIRRTKSFIRSISLLLFPLLGCIIALTVKAVFTEDHFQSLEKLGQNIDWSILQNSYIWYYAALQVFFSTNVGFGTFIT…
Tc GT2	MPESESPLGQWPHSLSSMMACLGCTLGLFNISRFAILTVHFGANFIFQFVILSLVFGLPLFTLQLCLGQQLGAGVIDMWRISPLFQGVGVALLIAQALLGLYSIIGVSWMFVFFRDSFITKVDKYRWAEPFIYYRTDVQPPVNGTYKLTETIPDYFSGIVLQRHHLAAGSSYGTIKFQLAFNLAVVWMIVFVSLSKGLRSYGKVIYVFTLLPVFGTFVLCAKILGLMPTDYDSFTFPETSWNEFFLNPKSWLAAAQETFLTWGILGAAVMQIASHNKHKHLLQRDSSLVAVITFTILILMGFLANRCVEILRTFSYNYLPDSFERINSYTFLESTRDRVPPKYSNTPVKYMVHNSFFLGEKVLRPGADSSVESGYQALRLATELLPATFAVLGAEKMSP…
Tc B(0)AT3-2	MANTAHLVRRQSSRDLNPQRSVDRLELREMRGRLVVENGTTATYGTANAAFEDSSPNTKIKSSCSSKRGSQDGKAIFRPESGEDERESWDSKLTFLLATVGYAVGLGNVWRFPYLAQKNGGGAFLIPYFVMLAVEGIPIFYLELAIGQRLRKGAIGVWNQVSPFLSGIGISSAVVSFNVALYYNTIIAWCLFYFVQSFQSQLPWAECPKVYFPNGSYTSEPECVVSSPTQYFWYRTTLMISDDINSPEAFNWKIALALVVAWILVYMCMIKGIASSGKVVYVTATFPYIVLIIFFFRGITLKGAGDGLRHLFTPSWHKILEPVVWLEAGTQIFFSLGLAFGGLIAFSSYNPVNNNCYRDALMVSLTNCFTSMFAGIVVFSIIGFKATMVYDKCMSTRNS…
Tc NET-L	MSSTNIYENLPLKKLGDSETSKNLISEIKQKKRKSTPDIQKVSSQNNISKKAKSSRSISEMLFNRSDDKSDENLSAGEKSNGEDSCKKIQSTPTSTLDDGYESCNSTPLVSGRAKPTKQHSNQATNLVLTCTLRKNLHVQLEEDEKGYESFVLSTSSSQAGEVDPDSPTVPDDARETWGSSADFLLSIIGFAVDLANVWRFPYLCYKNGGGAFLVPYTLMLVFGAVPLFYMELILGQFNRQGPISLWRICPLFKGVGFCAVLVAFYVSFYYNVIIAWALYFLGTSFSPDLPWLHCNNTWNTEKCWESMLPGASNVTTRPPVFNDTTPTNRHTPASEFFHRAVLEMQWSDGLHEMGYPKWQLVLCLMIVYVMLYISLFKGVKSSGKVVWVTATMPYVVLT…
Tc GT1-L	MCEAKEDVLERSTWNKPLEFVLSCLGYAIGLGNVWRFPYLCYRNGGGAFLVTYIIMIFLMGMPLFLLELIVGQYSGLGPDQAFTNIAPLFTGLGYCTLVVITLITIYYMVIIAWTLFYFFASFTGELGFGSCHNDFNTMGCYSATEDSQCPPNSTYYNKQCTLVDEICKSYNFEGASNRTFCYNSTSTVHISRVINRTLATYEYFRDYVLAINDSTWDNFGGLHWQLLLCLLLSWIIGYFCVIKGVKTSGKAVYFTALFPYVILTALVVQGVILEGAIDGILLYLTPKWEMLLKVDVWANAASQTFYSFGTGCGSLVTLASYNNFNNNCLKDTFIVTATNIFTSIYAGFAIFSMLGFLAHQMGVPVEDVAQDGPGLAFVAYPEAILRLPAPTAWSLAFF…
AeDAT	MNTQVTVLLTAPQAMSPASVYQRRNIETGKLAKDPLVDGDCKNGVDGGVGGSGEEVSLAMTTLGQIKAASRKPGHCLDLAESDQRETWSGKVDFLLSVIGFAVDLANVWRFPYLCYKNGGGAFLVPYCVMLLVGGIPLFYMELALGQFNRKGAITCWGRLVPLFKGIGYAVVLIAFYVDFYYNVIIAWSLRFFFASFTSQLPWTLCDNSWNTILCKPFEFGGPNKTAVAATVASVNGTFANTSIALSNETVKFASAASEYFNRYILELDKSAGLHDLGTIKWDMALCLLAVYLICYFSLWKGISTSGKVVWFTALFPYAVLLILLVRGITLPGSADGIKYYLSPRFDMIEKPEVWVDAATQVFFSLGPGFGVLLAYASYNKYHNNVYKDAILTSCINSA…
AeSERT	MTNDTTTATNAAFDHGNCKKRESWHTNGDATDPPGGGGGDKDDGTDPDGGGGGDGGDQTKETTSLNPKGTALSGNKERALVVTLTGERRRETWSQKAEFLLAVIGFAVDLGNVWRFPYICYQNGGGAFLIPYCIMLLFGGLPLFYMELALGQFHRCGCLTIWKRICPALKGVGYAICLIDIYMGMYYNTIIGWAVYYLFASFSTELPWTKCGNPWNTDACMPVTSLANASSATLATLVGSNVSLAVNGTIGLLGNVSSTVISVGNVVGEDIVRTSPAREFFERQVLEQYKSDGLDFMGPVKPSLALCVFGVFVLVYFSLWKGVRSAGKVVWVTALAPYVVLLILLARGVTLPGAAEGIRYYLTPEWHKLGNSRVWIDAASQIFFSLGPGFGTLLALSSY…
AeB0pl1	MENRFEGNGKSRRISTLTGSWLDNSVAVQQSRRMGTYKGDDDEEQDEVLTKRGSWTGRFDFLLSLLGYSVGLGNVWRFPYLCYNNGGGAFLIPFTIMLVIAGLPLMFMELSIAQYAGLGPAVLFRRFSPLFQGVGIGMVLIAGTVMLYYNVILAWTLFYAVASFEEPLPWKGCDHPWTSNNCYSYEEENACVSSNGTYYLRKCHANANLIANLTKVPKKPPAEDFFKNYLLRLSPGIETTGNISVTLALSLLGAWLIVFLCLCRGVKSSGKVVYFTALFPYVVLVMLFVRGITLPGSYNGIMYYLEPDWDKLKSAQIWGDAAVQIFFALSPAWGGLLTLASYNKFSNNCYRDAIIVAISNILTSFFAGFVIFSILGFLAHELDTEVESVIDQGAGLAFV…
AeB0pl2	MTPVKERGSWASRTEFILSCLGYAIGIGNVWRFPYLCYQNGGGAFLIPYLIMLFFCGVPLFFLEVCLGQFSGRGCVTVFQIVPLLKGAGLAIVLINFICVSYYNVIMAYSILFLWKSLGSQLPWTSCRNVWNTERCLELGGPERGLLMNSSLTSLKERWRTPADEFFHYEILQISDGIESPGGIVWPLFVCNVIAWIVIYACIINGVKSVGKVVYFTATFPFVVLTILFMRGINLPGAMEGIRFYILPQWSQLTNLKVWADAAIQIFFSLGPGWGGIVNMASYNQFKNNTKLDSILIPIVNSGTSIFAGFVVFSVLGYLSHQIGLPVSVVATGGPGLAFITYPEAIAMLPFPQLWASLFFMMLFFLGVDTIFVQIEAIISAMLDELPWLRKRNRVFTLG…
AeB01	MTTKVEGPGGPRNNGHEMAPLNTRARGDGTHGVTIMLSPPDRNSVGSREGAGLPDGDPDRAAWSGKMQFFLSIIGYSVGLGNIWRFPYLCQQNGGGAFLIPFMIMLILEGIPLFLIELGMGQKMRLGALGVWNTIHPWLGGIGISSCIVTLFVAIYYNVIITWCFYYFFNSFRVPLPWASCPQFNGTDLPECERSSETAYFWYRTTLDASPSIEEPEGFKWWIVLCLLLSWTVVFFIVMKGIQSSGKVVYFTSLFPYIVLTIFFIRGITLKGAGAGLMHMYTPKVEKLLEPTVWLDAATQVFYSFGLAFGSLIAFGSYNTPKNNCVRDVILVSVCNAVTAIYASVVIFAILGYKATVGVDRCIAVNKGILFKHGLIDSIHVDNAIYEEKMNSLDSMTKT…
AeB02	MLFRRKSQELRSRLVRAENGNRNVVYGATNQAFISDDDPPMGRILDLGPSSAPPTTRVPPGKLPSQTSVIDTVVEEAVVPERPEDERESWDSKWTFLLATIGYAVGLGNVWRFPYLAQKNGGGAFLVPYFVMLLLQGIPIFYLELAIGQRLRKGAIGVWHEVSAYLGGIGISSAFVSYIVALYYNTIIAWCLIYLLHSFESPLPWAECPKRLYKNFTYDIEPECVVSSPTKYYWYRETLRASPSVDEPEAINYNVAIALITAWFLVYMCMVQGITESSKIVYVTAIFPYVVLIIFFFRGITLKGAADGVMHLFTPRWESILEPVVWLEAGTQIFFSLGLAFGGLIAFSSYNPANNNCYRDALVVSFTNCSTSMFAGVVVFSVIGFKATSIFDSCVSERD…
AeINE	MERKTQVQIRDGDSKQNGAPKIIHYGHMEEVDDLFPLTNTIGSYPNSPIFARKYTSRAPPDEPYDNDSYTGISDDSDIDNLKPRKQHWANKMQFVLACIGYSVGLGNVWRFPYLCYKSGGGVFLVPYFIILLTCGIPMLFMELAVGQYTGRGPIGALGQLCPLLKGTGLASVVVSFLMSTYYSVIIAYAIYYFFTSFRPDLPWTDCSHRWNTPDCWVPERMKHNISRPELSRTPTEEFFENKVLQISHGIEYPGGMRWELVACLICAWILVYFAIWKSIKSSAKVRYLTATLPFVLIIVFLGRSLTLEGADKGLNYFFRPNWEELGRANVWINAAAQNFNSIGIAFGSMISFASYNKYNNNILHDTLAVSFVNGITSLLVGIFAFATIGNIALEQNTTV…
AeGAT	MTEGAAATAIECLDNTLDVVDQAVEAQQQHHEQEGTTILELNLLKGHESGEEQQVVKMTQNKVAKKDDLPERGTWGSKLDFILSVVGLAIGLGNVWRFPYLCYKNGGGAFLIPYFLTLFLAGIPMFFMELALGQMLTIGGLGVFKIAPIFKGIGYAAAVMSCWMNVYYIVILAWAIFYFFMSLRADVPWRTCDNLWNSPNCVNPYDRKDLLCWESLGVNSTVTKICSLNSNNVSVNDMTDPVKEFWERRALMISSGIDEVGTIRWELAGTLLLVWILCYFCIWKGVKWTGKVVYFTALFPYFLLTILLIRGITLPGAFEGIKFYVSPNLSKLGESEVWIDAVTQIFFSYGLGLGTLVALGSYNKFNNNVYKDALIVCTVNSSTSMFAGFVIFSVVGFMA…
Ae_AAT1	MPEIATISYPESKKNDEANSSHGNGNGVVQLNASQPENAAQNRPEWLELAESSNFLCHVFQCPLVNQLNASQPENAAQNRPEWSNKLEFLMSCISMSVGLGNVWRFPFTAYENGGGAFLIPYLIVLFVIGRPLYYLEMALGQFTSRSSVKIWEVSPLFKGIGIGQLVGTTSVVSYYVSLIALTLHYIFASFASELPWATCKDNWADNCVDSSLVVNEMRDSNSTSGQKVSSSQIYFLDIVLKEKDSIDDGIGAPDWKLTLWLLLAWVVIFLVLVRGVKSSGKVAYFLAIFPYVVLIIILVRALTLEGAVDGVIFFIKPQWGELLNPKVWYSATTQLFSSLSVGMGSIIMFSSYNNFHHNIYRDAMIVTTLDTFTSLLGGMTIFSILGNLAHNLGIEDIS…
AeNAT1	MAGVVNRSFVGDDGQVPDSKTTTNGTAPVASDTTVDTTSTGSGEREKWDNGVEFLLSCIAMSVGLGNVWKFPSTAFRNGGGAFVIPYMIVLLVVGRPVYYLEMVMGQFSSRGSVKVYDVSPVMRGIGVGQMIAMSIVISYYAATIAVAIRYFAASFSGDLPWATCDPSWTDVNCINSSDIMTKSSITNSTLPVKTSAELYYTRAVTGEDYLVGDEIGLPEWKLSLCLLFIWVCMTFMLIKGIKGSGKVSYFLALFPYVVMLFFAIYAFTLEGAMDGLLYFIKPDWNQLLNPTVWKEAVSQCFFSLSICFGGVIAYSSFNNFSNNIYRDAMIISWLDTFTSLLSGAIVFAIIGHLGFITDETDYTKVIYPGSGLTFITYPDAIAKFEHVPNLFAVLFFFM…
AeNAT2	MDNRTYIADSQIDLSAVAQSNNPLDAAATNGNGTVAKKPSPVRDKWGKDVEFMLSCIAYSVGFGNVWKFPYTALKNGGGAFLIPYLVVLFLVGRPIYYLEMVMGQFSSRGVVKIYDLSPAMRGIGVGQSIAMFIVMTYYTPILAITFRYLVASFSAVLPWAKCDPSWPNCVDSDFVGQIVNNASIKPRASAELYFQNSVMHQNASLYEGLGLPDWKLVLCLLFAWLCVATILIKGIKSSGKASYFLAIFPYVIILILFVHACTLDGAFNGIKFFLTPQWDQLLNVTVWYEAVTQCFFSLSVCFGGIIAYASFNNFSNNVYKDAIIISWLDTFTSIIAGCIVFGVTGNLAYVTEQQDIQAVVKSGAGLTFMTYPDAIAKFDWLPQLFSALFFLMLFIVGL…
AeNAT3	MLTFMIVASHDTSIPEDDEELREKWGKKIEFLLSCIALSVGFGNVWRFPYTALQNGGGAFVIPYLIVLFVVGRPLYYLEMVVGQFSSRGCVKVYDLCPLMRGIGVGQTITMFTIVGYYAAILSLAVRYFVDSFRSPLPWSECQREWTNCVDSSFIGQIHKGEGNGSVVPSADLYFTKTIMNLLPNIDDGIGFPDWKLVLCLLVCWTAVTGLLIKGIKSSGKASYFLAIFPYVILLILLIRACTLTGAMEGLKYFVTPQWEKLLEPSVWYAAVSQCFFSLTIGLGAVIVFASFNSFSTNIYRDAMIISGLDTITSLISGVIVFGVVGNLSHITQREIPEVMKAGPQLVFVIYPDAIAKMDLAPNLFAVLFFFMFTILGLGTNIGIVTTILTSVRDRFPQL…
AeNAT4	MRDILQANGIALSVSIPNVPIREKWGKGVEFMLSCIAYSVGFGNIWKFPYTALENGGGAFLIPYLVILFLIGRPIYYLEMVMGQFCSRGCVKIYDMAPIMRGVGVGQSLAMFMVMTYYTPVLAIALYYLISSFNSELPRSRCDPSWNRCIDSVSREFKDANASQNMNVSAELFFTKTVMHRAPLAQGLGIPDMDLTLCLLASWLVVAVILIKGIRSTGKCAYFLAIFPYVIILILFVHSCTLEGAGKGIRFFLTPDWKQLFEPRVWMEAVTQCFFSLSICFGGIIAYSSFNNFSNNVYRDALIISWLDTFTSIIIGCIVFGVLGNLAHVTNKENIQDVVKQGPGLTFMAYPDAIAKFEYFPQLFSVLFFLMLFIVGIGSNLGVVTSIITAIRDRCPTLE…
AeNAT5	MENSAYIGDETGQTRIEGVAVTNGDIIYQNGAVNGFSNHIVISTTTNSSSNKNNPDDPPPTVREKWGKNIEFLLSCVALSVGFGNVWRFPYTAFNNGGGAFVIPYLIVLFIIGRPIYYLEMVLGQFSNRGCVKVYDMAPLMRGIGVGQTVAIFTVITYYAAVLAITFRYLVVSFSPELPWSTCDPSWLDCVNSSFIGTIPMGNGTKVKSSAELYFQKTVLHKAASLDNGIGMPDWRLVLCLVVAWICITAILIRGIKSSGKFSYFLAIFPYIIIFILLVRSLTLPGAWTGIRYFFTPQWDKLLTIEVWCQAVTQCFFSLTICFGGLIVYSSFNNFQNNIYRHAVIITWLDTFTSMIAGCIVFGVMGHLAHVTNEKDIQKVVKNGPGLTFETYPDVIAKF…
AeNAT6	MARSNPAYVHDGDPQDLGFGHNYHEKLPSTISAESFSKQPIQNGTTKDTAPAMSVSKPNKALRDKWGKDIEFLLSCIALSVGLGNVWRFPFTALENGGGAFVIPYLIVLLLVGRPIYYLEMLIGQFSSRGAIEVYDAAPAMRGIGYGQIYSTFIVMTYYASIMGITVRYLIASFGDPLPWGECRDSWNATCIDSSLAVNSAENTTEKKISSAELFFEVEVLNETPSLDDGIGTPNWKLVVRLLVPWTCICLILIKGIKSSGKASYFLAIFPYIVMLVLLIRACTLEGANKGMLYFIKPQWDRILEAKVWYAAVTQVFFSLTVCFGNVLMYSSYNRFSNNVYRDVTIVSILDTCTSLLAGLIVFGVVGHLAHALNAPDIDKVVRGGPGLAFITYPDAIAK…
AeNAT7	MFQSRVPYGNTAAGLYDVSHPEAVTVSVYTVNALNSSDSDASGSPRDKWTRNIEFLLSCVALSVGFGNVWRFPYTALNNGGGAFVIPYLVVLLVVGRPLYYLEMIVGQFSSRGCVKVFDMCPLMRGVGVGQTVTMFTIVGYYAALLSLAMRYFVDSFQYTLPWSECRLDWDCVDSSKASIHISNSTTTKPSAVFYFTEIVTNQFPGLENGIGLPNYQLVLCLLVSWILITVLVIKGIKSSGKASYFLAIFPYVILFGLLIRAVTLDGAFEGIKYFITPQWDKLLDTEVWYEAVSQCFFSLTIGLGAVIVYSSFNSFSNNIYRDAMIISWLDTFTSMLSGVIVFGVVGNVAYITDKNVTDVMKNGPELTFVVYPDAIAKMPTWPNFFAIMFFLMFILLGL…
AeNAT8	MEGHENNGFVGDSPSIPGQFRWSKTIENGTAVHSNGSADRRNSGSGDSVVTQTVLSSSTPSLDNGETEGAKERDQWGKGIEFLMSCIAMSVGLGNVWRFPFIALQNGGGAFVIPYIIVLLLVGKPVYYMEMIIGQFSSRGSVKVYDCAPAMRGVGFGQLFSVTSLITYYSSLMALIGRYMYESFKSPLPWANCRPEWGTECVDATATQLVSTEGNGTDVPKRISSSELYFKRVVLKEIDGIDDGIGLPDWQLTLFLCLSWSIVLLILIKGVRSAGKVSYFLALFPYVVMGILLVRACTLPGAIDGIVYFLKPQWDKILDPKVWYAAVTQCFFSLSICFGNIIMYSSYNKFRHNVHRDATIVTTIDTFTSLLAGCTIFGILGHLAHVVGSKDVGSVVKPG…
AeBLOT1	VERKPSIFPSSPQPDTMRKIDATNAKYLLDYLYYTRDDEQFRFYKKSRSSIFRGVILCLCLNLTYANVARFPRELQQHGSAFLVPYVILLLLVGLPVVLLEISLGQFLGQGSAHMWRAAPFLKGASLVGRIASWLAAIWTSMHSVIALLYVGMLSFKSVPFRECNKAVTINQQSIHDGYDVEPNSGQECLKLTFLRPVWRSSLYFGLLALSLILLWVISMVCTHSGKINRRSIYLFGFLALVLLIFETGWEVTKAINDEYVPGLWPFYPESFADSTLWFNALVQVIYSLNIGIGAVPVITGQFLYKGDAIKTSFVYIFFNILITSIAVIFYVFQFHNTANDPHLLYPELTPLTSIYDRAVTVHELDHLIQQLIPALGYALLFISSIVSMTIYIYTSTRM…
AeBLOT2	MALFSYNMFVISSKDFPSLFESRSRPDDDDSRRTGDVTSLAVGTESTVTAANTNNAASTRNGSPQSTTIAIGGHPGGEDDSDSSDDDESVPEMDRNGRPKPKWPHMMSRAMACSFCTLGLFNMSRFAIFSIHFGANFIVQFLIFSFLFGIPMLWLQMVLGSRVRGGPVTMWRISPICKGIGIALILAQGLISLYSAISLSWVLVYFRDSFVSRSEKYRWQEIFEMYRGPGNQSFRLSDTVADYFNGVVLQRYQLGPGVRGINGIGAVRFQLAFNLAILWTFVFVVLCKGIRSFGKIVIGLFCFAFIGLIAVTSKFLSMVNYDSIKNVFPATDWADFFINSKSWMSAAQETFLTWGLLGVSVYSISCRTNRKGGSRRTKRELRRDALLVAAVTLVGLMLA…
AeBLOT3	MHSVIALLYVGMLSFKSVPFRECNKAVTINQQSIHDGYDVEPNSGQECLKLTFLRPVWRSSLYFGLLALSLILLWVISMVCTHSGKINRRSIYLFGFLALVLLIFETGWEVTKAINDEYVPGLWPFYPESFADSTLWFNALVQVIYSLNIGIGAVPVITGKFLYKGDAIKTSFVYIFFNILITSIAVIFYVFQFHNTANDPHLLYPELTPLTSIYDRAVTVHELDHLIQQLIPALGYALLFISSIVSMTIYIYTSTRMIRKHPNYTVCLAGLVVAIAGLLCPNYIFPRILDTRIVGSLIVCAMIFEIILIIWVYGSKNLYTDLEFSLGRPVLKAWLFIWGIIPVLLISILSWWTITYFDNDLLIDYFPKWLPVVFSLGVIMLLACVEISKQVDYNIFSM…
DmSerT	MDRSGSSDFAGAAATTGRSNPAPWSDDKESPNNEDDSNEDDGDHTTPAKVTDPLAPKLANNERILVVSVTERTRETWGQKAEFLLAVIGFAVDLGNVWRFPYICYQNGGGAFLVPYCLFLIFGGLPLFYMELALGQFHRCGCLSIWKRICPALKGVGYAICLIDIYMGMYYNTIIGWAVYYLFASFTSKLPWTSCDNPWNTENCMQVTSENFTELATSPAKEFFERKVLESYKGNGLDFMGPVKPTLALCVFGVFVLVYFSLWKGVRSAGKVVWVTALAPYVVLIILLVRGVSLPGADEGIKYYLTPEWHKLKNSKVWIDAASQIFFSLGPGFGTLLALSSYNKFNNNCYRDALITSSINCLTSFLAGFVIFSVLGYMAYVQKTSIDKVGLEGPGLVFI…
DmDAT	MSPTGHISKSKTPTPHDNDNNSISDERETWSGKVDFLLSVIGFAVDLANVWRFPYLCYKNGGGAFLVPYGIMLVVGGIPLFYMELALGQHNRKGAITCWGRLVPLFKGIGYAVVLIAFYVDFYYNVIIAWSLRFFFASFTNSLPWTSCNNIWNTPNCRPFESQNASRVPVIGNYSDLYAMGNQSLLYNETYMNGSSLDTSAVGHVEGFQSAASEYFNRYILELNRSEGIHDLGAIKWDMALCLLIVYLICYFSLWKGISTSGKVVWFTALFPYAVLLILLIRGLTLPGSFLGIQYYLTPNFSAIYKAEVWVDAATQVFFSLGPGFGVLLAYASYNKYHNNVYKDALLTSFINSATSFIAGFVIFSVLGYMAHTLGVRIEDVATEGPGLVFVVYPAAIAT…
DmB0pl	MGQSSKSGSAGVGGVGGGGGVVCPSTAISGCASGTALIQLDATGPGAGGAGESEHERGTWTGRFDFLLSLLGYSVGLGNVWRFPYLCYNNGGGAFLIPFTIMLVIAGLPLMFMELSFGQYAALGPVAVYRRFCPLFRGLGTGMILVSAIVMLYYNLIIAWTIFYMFASFAPVLPWQNCEPAWSTKYCFSYAQADQCEATNGTYYLRTCHNATSAAENNITTLALGALKRPPAEEYFNNFVLGLSKGIEETGSIKLSLAACLFLAWTIVFLCLCKGVQSSGKVVYFTALFPYVVLVILFVRGVTLPGASTGILFYLTPDWKQLANAQVWGDAAVQIFFALSPAWGGLITLSSYNKFSNNCYKDSLIVAFCNIATSFFAGLVIFSIIGFLAHELNVDVEKV…
DmProlT	MANNQPPTTNATRKDKRIERDENRGQWKSKSEFILSLLGYAIGIGNVWRFPYLCYRSGGAAFLIPYLLMVILAGIPLFYMEILIGQFSSTGCTGMFRMTPLLKGTGIAQVVVNAYCVCYYSVIISYPIRMIFYCFFKKVPWEDCSNSWNTDDCVTASDMGKQNSSDVFKTSADEFFHLEVLRISTDISDLGGMVWEQLTALIITWIIIYFCLMRGIKSVGKVVYFTVPFPYLLLFILLIRGATLPGAWKGIKFYLYPEWHRLLDLKVWADAAVQMFFGIGPGWGGIVNMASFSSFRNNAKCDSVLIVSINVFTSLLAGFVVFSVLGFLSEKSGIPVESVATGGAGLAFVTYPEAIALLPVPQLWALMFFFMLFLLGIDSVFVQLEAIMSSILDEWYWVR…
Dm INE	MADNKDASQVLNTTPDQVVINRAPPTGLAPLRHSQLSDSGAESCYEGDEQARLIRSSSSRAHKFIIIPATPGTPPGSGAIAGPLPFRQTSSTTSLAAMAAALHKQSPLRQTSVRTRPSSEVLQPGQVLANQPTAAVSTSTVTFTIDDCNEEGDAIPAAASVPAPVTMPAISPTPATLTCTTTTTMAGDSVAVSPLSMELKSRLGSHHSSMRSVVSGYLPGLSDSSGNLVGGVSMATSGLQAPNPLYMQPQASLSGSSYHFHELAGNQIYSDVTSVRSLASIGIGSTDGRKLVIRRVPTTANELFDMVNPQTPPPLGVDDDDSYLDMSDETAQLKPRQQHWANKMQFVLACIGYSVGLGNVWRFPYMCYKSGGGVFLVPYCIILFICSIPLLFMELSVGQ…
DmGAT	MYTNSASDGDGGGDVCKHESIEMSKELGHTTSLQSSSPTTTDTSNKQQLVKIEQLPDRGSWSSKMDFILSVVGLAIGLGNVWRFPYLCYKNGGGAFILPYIITLFLAGIPMFFMELALGQMLTIGGLGVFKIAPIFKGIGYAAAVMSCWMNVYYIVILAWAVFYFFMSMRADVPWRTCNNWWNTVNCVSQYERKNLHCWDKIINGTTQKVCSVSALNITSLELTDPVKEFWERRALQISHGIEEIGNIRWELAGTLLLVWILCYFCIWKGVKWTGKVVYFTALFPYVLLTILLVRGITLPGALEGIKFYIIPNFSKLTNSEVWIDAVTQIFFSYGLGLGTLVALGSYNKFTNNVYKDALIVCTVNSSTSMFAGFVIFSVIGFMAHEQQRPVADVAASGP…
DmB02	MAATKIIDAPRNGHEMAPLNTRARGDGTHGVTIVLTAPQRNSVQSVDIPGNEPERAAWSGKMQFFLSIIGYSVGLGNIWRFPYLCQQNGGGAFLIPFMVMLILEGIPLFLIELGIGQRMRLGALGVWNTIHPWLGGIGISSCIVTLFVALYYNVIITWVFFYLFNSFRYPLPWSSCPLNGTGFELEECAKSSETTYFWYRTTLDAAPSMDEPGGLKWWIVLCLMLSWTIVFFIVMKGIQSSGKVVYFTSLFPYIVLTIFFIRGITLRGAGAGLMHMYTPKVEKLLEPTVWLDAATQVFYSFGLAFGSLIAFGSYNTPKNNCVRDVLLVSVCNAVTAIYASVVIFAILGFKATVNVDRCVASNTEILVKNKLLGLNDTQGYEQAMSLLNGTELLRLQLSE…
CG10804	MSDAFDESSELEQDPPPFGSEASTSKAKAELVAIATASADQQDIVEGEKEGEERESWDSKIMFLLATIGYAVGLGNVWRFPYLAQKNGGGAFLVPYFIMLCIQGIPIFYLELAIGQRLRKGAIGVWSQVSPYLGGIGISSAVVSYIVALYYNTIIAWCLIYLLHSFESPLPWADCPTRLYKNFTYDHEPECVASSPTQFYWYRTTLQCSESVDMPENFNYHMAIALIVSWFLVYICMVQGITSSGKIVYMTAIFPYVVLIIFFFRGITLKGAADGVAHLFTPRWETLLDPVVWLEAGTQIFFSLGLAFGGLIAFSSYNPANNNCYRDAILVSLTNCGTSMFAGVVVFSVIGFKATATFDRCTEERNGLVAQNKTHNLPVCDLQTELANVSSLAICLHGI…
DmNAT5	METTINNNNNDNGYMNQAYVGSLNASTISIPGAYKPNESSNGKKTLSEGSGSAPPPGHGDSPSGVEAGQPGKKRDSWNNDIEFLMSCIALSVGLGNVWRFPFTALENGGGAFVIPYLIVLILVGKPVYYLEMLLGQFSSRGSVKVYDFSPIMRGIGYGQVLATGIVTTYYATLMALTLRYFVDSFYPTLPWSYCREEWGTECLDSGPQEASRATSLAGSGVRTTSAEFYFTNIILREKASIDDGIGYPSWSLALALAVAWIVIAGIMFKGVKSSGKASYFLALFPYVVMLVLLVRALTLPGAFDGVLYFLRPQWHKLLEPQVWYAAVTQVFFSLAICFGNIIMYASYNRFGHNIYRDANIVTTLDTFTSLLSGVIIFGILGNLAYENNTTDIASVVNGG…
DmNAT3	MKDLKTEILVSGGLPKLETSRCAGSGEALLKPSLLPMALESSELSPDRKARDNWGSSLEFLMSCIALSVGLGNVWRFPFTALENGGGAFLIPYLVVLFVVGKPIYYMEMLLGQFSSRGIVQVFDFAPLMRGVGYAQLLALGVLATYYASVMALTLRYFFDSFASELPWSFCREEWGDGCVSASGGQPLQGQLSRNFSSSTQLYLQRIVLNETDSLEEGIGYPSGSLALMLGISWLTVTLIIIRGVKSSGKAAYVLALFPYVVMFILLVRALTLPGAYDGVMYFLTPQWEKLLEPQVWYNAVTQVFFSLAVCFGVIIMYSSYNRFGHNVYRDANIVTTLDTFTSLLSGVIIFGILGNLAHESGTKDIASVVKAGPGLAFISYPDAIAKFKMFPQVFSLLF…
DmNAT6	MDTTQRNHQNLAFVGDDGRSTASTVEISTNSPALRDNSDDQEAAKVPEERATWGKGVEFLMSCIAMSVGLGNVWRFPFTALDNGGGAFLIPYLIVLFLIGKPIYYLEMVIGQFSSRGSVKVFDLCPAMKGVGAGQAFQVFMLSTYYAALVAIIGRYFIESFRNPLPWSTCRAEWGIHCINSAPDASNWSQLESNDQRPQNYTMKSQNDRVITSSEWYFVKEVLHEKPNIEEGIGLPNWELVIGLFIAWSCVFFIIRRGVKSSGKASYFLALFPYVIMGVLLVRAVTLPGSIDGIYYFIKPQWGKILDPKVWYAAVTQCFYSLSVCFGNIIMYSSFNKFGHNVHRDAAIVTGLDTMTSLLAGFTIFGILGHLAHEIGTDDIGSVVKGGAGLAFISYPDAI…
DmNAT4	MDDDAEYQKLRRNMQGAQGSREGHPGSNDGISTVIYSAEGEELTINCEAESESSGQRDQWSRGVEFLFSCIALSVGLGNVWRFPFIALENGGGAFLIPYVIVLLLIGRPVYYLEVIIGQFSSRGCIRAFDMAPIMRGIAYGQVYSTALATTYYACIMALTIRYLVASFSEVLPWTYCLVEWGKSCVATGATAANDSSIVQGVSSAELFFTQTVLREPESLDDNGLGTPSWDLVLCLLATWVIIGTILSKGIRSSGKASYFLALFPYVIMIVLLIRAVTLPGAWQGIVYFLKPQWSQLLNPHVWYAAITQMFFSLAICFGTLVMYASFNDFNKNVHKDVIIITTIDSLTSILAGCIIFGILGNLAFETNTKDISQVVKGGAGLAFISYPEAIAKFKYLPQ…
DmNAT2	MTQLEISKKSEKPAEKPAEQWGNGLEFLFSCISLSVGLGNIWRFPYIAFQNGGGTFVIPYLIALLVIGRPVYYLEISLGQFTGRGVVKAFDMAPLLKGVALGQVLATAASITYYSSIMALTLRFWLASFGSELPWSRCWESWGTDCHDGNAQNSSGKMSPAQLYFEREILHEVPNIDNGLSLPNWQLVACLAIAWLVIGGVLIRGIKSSGKAAYFLGVFPYVVLLILLLRAVTLPGAIDGIIYFFKPQWRELLNPLVWYAAVTQVFFSLAICFGTLITYASYNNFNRNVYNDIVIITTMDSCSSIIAGCITFGILGNLARETGNPDIGSVVKGGAGLAFISYPEAIAKFEYVPQMFAVLFFLMLFVLGIGSTVGMGSCILRVIRDQFGLRSPPIWKLAS…
DmNAT1	MELKGVQPSNGSSNGSGNGATNAASTEKTDAEKPTAERTNWGNGLEFLMSCISVSVGLGNVWRFPFTAYENGGGAFLIPYIIVLFLIGKPMYYLEMIMGQFTSQGTVKIWSVVPGFVGVGYGQAFGTICIISYYSSLLALTLYYLFVSFQSELPWSYCRDEWTNCVNSRPQEYVDNLLTGVSLANESARNLSGIVANDETEKLQSSSELYFLNVVIKEKLDISDGVGDPDWKLTLALFVAWVVIFLVIMRGVKSSGKAAYFLALFPYVVLFVLLIRAVTLEGARDGILFFLEPQWGELLNPTVWKEAVVQCFFSLAVGSGPIIMFASYNRFDHGIYRDAMIVTTLDTLTSLLGGITIFAILGNLAHNLQIENIRDVVRSGTGLAFISYPDAISKFQAVP…
DmBLOT	MSSSYKPRSSDEALAEQFSLARAGSGTKPPATPTYRQISGAMATLPRHDNNHNHNDNSSRIRSDSTATSRTCVYIGGAPTGGGNGNEQISVTLDRRQPQRMSWLNMRRAKANETDLPTVTPSPQTTRSCISTVSSVVDSGGGRTTATSGRISSSGIVTLSDSNNTLSEIQGGYHDMDHDAVSKNFSISASAHNITTASNAKLLPAVEDESNKQTKCSVFRGLVLCLCLNLSYANVVRFPRELDRYGSAYLVPYVVLLFLVGLPMVLLEISVGQFLGQGAAHTWRASPIFKGACMISRFASWLSAIWVSLQAVLALAYIGMFASNDLPFRECAGPVKLRLSGYLLTGTSGQECLQLTFLTPFWRNPLYFGLLAAGLIGLWIVVMLCTHNAKILRRSIFVF…
Dm CG13793	MASKPFSPDLNRGNWEKPTDYIFACFGLALKLDIFVASFWFFFNTGIFGMVPYLMYMVIYLVPIMVIHSYMGQFSSSGFISAFRLSPLFKGMGYVSLFLTITLLIYYTIFAAVPLLFVLNSFRPTLPWSCEGFKSWQNDTIAKWSICNATIAEEVAKETENDTYFYITNIHVPSVLYFKSHFESFQNDSELNDYEISWHLSGLFALVWATIAFIFYKFSEPAKFGKCIRYMVIGTVALLLVCFVRFLFLPGAHLGLKNYMTPSIEEFVVGTSSTFIMALQAFGAGWGSVITLSSFNGFKTNIMSYSWIISFGQIFIYIMFGMVSFMLEHYFLGLPKPLFETQVINHWVLFLSSASALSSLGWPNLWTFIYYTMLLMAALIVITTQIFTILQSLFDEFEQ…
Dm CG13794	MIYETSYDSGHKPFSPDLKRGKWDKPTDYIFACFGLALKLDIFVASYWFFFDMGIFGMLPYLVYMVIYLVPIMVIHSFMGQFSSSGFISAFRLSPFFKGMGYVSVFLTISMLIYYSIFAAVPLLFMINSFRPTLPWSCEGFKSWYNESDGKMTTCNMTISEDLTDNSDNNTDFHRPHFHVPSVLYFLKHFESVQEENYSDLRQDYDLSWRFVSLFVLVWAMVAFIFYKFSETAMFGKFIRYMVIGTLILLLVCFGRFLFLPGALLGLRKYVTPSPDEIAMGIGSTFVMVLHAFGAGWGSVIALSSFNGFKTDIMSYSWIISFGQIFIFTMFGLVSYMLDHYYNEGIEGSFDKQVLTHWALYLSSATALSSLGWPNLWTFIYYTMLLMAALIVITTQIFT…
Dm CG13795	MVYETSYDTGHKPFSPDLNRGKWDKPTDFMFACFGLALKLDVFVASFWMFFDMGILGILPYFVYMSIYLVPIMVIHSFMGQFSSSGFISAFRLSPFFKGMGYVSGFLTISMLIYYSIFAAVPLLFIINSFRPTLPWSCEGLSSWHNGSATLSSSCNKTLILEDFSEYNRSHQLLHVPSVLYFQNHYDSMQQDAVPDWYKDYELSWHFVGLFAIIWVVIAFIFYKFSETAKFGKLIRYMVIVTLVLLLVCFVRFLFLPGALNGLHRYVTPKASDMAMGVVSTFIMVLHAFGAGWGSVITLSSFNGFKTDIMSYSWIISFGQIFIYIMFGMVSFMLEHYFNELSDVDDNGHVLSHWLLYLSSASALSTMAWPNLWTFIYYSMLLIAALIVMTTQIFTVLQS…
Dm CG13796	MKGICGEQLNNCMLLGDCENSEHGTELPGDFIGEPVETESGGGMGGSLALAARRIRSRQVHSMAVRTGSAYDTLERPYRHDKCRGRWAKSADFYFASCTHAFSSLIFSELSTFGILHGGWLLFIIAYLMGMLFYSLPIFLIQAFLGQFSSSGTISAFRVAPIFKGIGYAILLLNLGTLTYYSIAAVVPLIYTVNSIHPVIPWMSCNNSWNTQECSLHENYDVDDYRVDPHSTVEFFRSMIASTAKGSTSMSISWSMLIGVLSIWLVVLALLLKPVAFIGKVLRCSCVLMFGFFVAVFLYLLIHEQVTFDTLHYYWMPQLDSFDSILATARTALLMAGGALGPGWGSIITLSSYNNFRRDAERLSIWVCLTHITIGLMGLLCCNVAHDHFEDHVGMMPLH…
Dm CG31904	MKGICGEQLNNCMLLGDCENSEHGTELPGDFIGEPVETESGGGMGGSLALAARRIRSRQVHSMAVRTGSAYDTLERPYRHDKCRGRWAKSADFYFASCTHAFSSLIFSELSTFGILHGGWLLFIIAYLMGMLFYSLPIFLIQAFLGQFSSSGTISAFRVAPIFKGIGYAILLLNLGTLTYYSIAAVVPLIYTVNSIHPVIPWMSCNNSWNTQECSLHENYDVDFAVAVIFTLALAMGVQSSVIPLLSQVAGHGLSYTAVSGPAVVASPWAVPAAHWPAAVNVASWPPAAIHAAAPAVLAAPAPAVVAAHAPSVVVAPVAHSGVYTAQTRGAIHTAPLAGHILHQCRSRTRNLVRSIPPSIPLSIGPLPLPRILPLMGKSNFRPLNTLCKYIVYIAIYRQ…
Dm CG8291	MSSKEQQAAGRDFKRNSNAYSSLPPTGTGAGCSGAALGSGTGTGKRARSKQHQLEHEQFGLSNSLSSESIRQACAYYDDELSDEDLIEIQQTPQAFHQQTKQPLQLQPISFRLGDELGDERSAFCGSQEMQQVPLSTPIKQAAETDEALCVLSELDAILDVHDVSQLNGTCSSGSVNSGSDDDKVEDYLMDLDNYLEEMDNALNREDSLIIIDGHTSLKREPRTRTLPLSRKKKSSKKKSEDQEAAQGDFQREHQLRKTFSCSLRPTSQIASSSGSLETSTEPVMDVWRRQSMRRALEQEDTKATVAMEREEDDIPTLLVELPPRRDAEMRRCFSQGDCQASVAPTVGSQMLTEAHIFDNLLQTNARASSEEPRPRQYGRRLEGPPTPVRPLILAQSRP…
BmGT1-L	MASGDYTMNKGDANGRATQKTTQDVTPDRAKWGRPLEFILACLGYAVGLGNVWRFPYLSYKNGGGAFLLPFFLMLIFIGLPIFYLELYIGQYTGLGPLKAFSAISPFFSGLGYCTLVVISIISIYYMIIVAWTLFYTIVSIGGNLGWGSCDNDYNTDFCYSGEYDRVCRENNTENYTDLTFFMRQCMSIGEICERSGFEPLDDKYCLDGNDQVPWYSNITRVLASEEYYNERVLGRGDASWTNWGTIQWHLVGCLFLSWVIAFLCVIKGVQSAGKVVYFTALFPYVMLTALLIRGVTLEGAVDGVLFYLTPTWSTLLEAKVWGDAASQIFYSFGVACGSLVTLASYNNFYNNCHFDAVFVAFANFLTSIYAGFAIFSVLGFQAQLMGVSVDDVAEQGPG…
BmGT2	MARVQPERWANQTEYLLSCLGYAVGIGNLWRFPYLCYRNGGGAFLIPYFLTLIICGIPLVYLETTLGQFASAGCISVFNINPLFKGAGYAVIVLNVIAVIYFSAIMSYPVLYIYHSLGSPLPWQTCGNPWNTDKCTEITGNSSFFLSNGTITTPEDEFFHLRLLRVSSGISEIGSIVWPVFWCNVICWIIIYLCICNGVKSVGKIVYFTVVFPYVVLCALFVRGVTLPGAGKGILFYILPDWKQLMKPKVWVDAATQIFFSLGPGWGGLVSMASYNKFHYKNLRSSIIIPLVNSGTSVWAGFVVFSVLGFASERANVPVGQVATAGPGLAFVTYPATVTMMPAPNFWAVTFFVMLFFLGIDTMFVTIEAVITGLIDEFPRLRTRKRLITLLTCLALFGF…
Bm B(0)AT3-1	MAAKAETIGPRNGHELAPLTTRADGSERPHGVTIVLQGSRGSLHRDGPDDDRAAWSGKLQFFLSIIGYSVGLGNIWRFPYLCQQNGGGAFLIPFLIMLVLEGVPLFLIEMAIGQKMRLGSLGVWNTIHPWLGGIGISSCIVTLFVALYYNVIITWVFFYLFNSIRLTADQLPWSSCPQDNGTAEAECNKASATVYFWYREALDAAPSIEDPGVPRWWIVLYLLLAWVIVFCIVMKGIQSSGKVVYFTSLFPYVVLTIFFIRGITLPGSSDGILHMYKPKLEKLLDPTVWLDAATQVFYSFGLAFGSLIAFGSYNPPNNNCVRDVLLVSVCNALTAIYASVVIFSILGFKAYTMVETCITKEIKVLALNHIGGFTLNSTQDYYREEYPKLNETLVAAFNL…
Bm OctT	MVRAHAASNRSSSSGSRRGSSPRNEDQQETCDATIHKPDSTSPLPPRPRPVSYDRDHSEKVNTIASLTGAGVLTHTAPSYEEQRASPALLSRGAGGTPGGRSARDDGYCSASSTPRALDHKPTKGSVVTLSCYKKTSDGRETWGTGADFLLSIIGFAVDLANVWRFPYLCYRNGGGAFLIPYTLMLVFGAVPLFYMELILGQYNRQGPITLWKICPLFKGVGFCAVMVAFYVSFYYNVIIGWAFYFLMSSARSELPWVHCDNSWNTEQCWDSARLNGTNRTDVKYQGPLSHFTPASEFFHRAVLEMQHSEGLNDLGLPKWQLAACLGLVYVTLYLSLFKGVKSSGKVVWMTATMPYVVLSILLARGLLLPGATRGIAYYLQPELTRLKDTQVWVDAAVQ…
BmGAT1	MDVKNDDIELSVQGTSKPSDVAIKSNLPERESWASKLDFILSVVGLAIGLGNVWRFPYLCYKNGGGAFLIPYFLTLFLAGIPMFFMELAMGQMLTIGGLGVFKIAPIFKGIGYAAAVMSCWMNVYYIVILAWAIFYFFMSMRSDVPWRNCDNYWNTPSCVNPYDRKNLTCWSSKDMSTYCILNGKNFTKAMLSDPVKEFWERRALQISSGIEHIGNIRWELAGTLLLVWVLCYFCIWKGVRWTGKVVYFTALFPYFLLTVLLIRGITLPGALEGIKFYVMPNMSKLLESEVWIDAVTQIFFSYGLGLGTLVALGSYNKFTNNVYKDALIVCSVNSSTSMFAGFVIFSVVGFMAHEQQRPVAEVAASGPGLAFLAYPSAVLQLPGAPLWSCLFFFMLLLI…
Bm DAT	MALKTPTPGVVGERETWGKKVDFLLSVIGFAVDLANVWRFPYLCYKNGGGAFLVPYCIMLVVGGIPLFYMELALGQFHRKGAITCWGRLVPLFKGIGYAVVLIAFYVDFYYNVIIAWALRFFFASFTTMLPWTNCDNEWNTPACRPFEAIWDVNRTRIRNTTSASLGIAPTTPYTSAASEYFNRAILELQGSEGLHDLGSVKWDMALCLLAVYVICYFSLWKGISTSGKVVWFTALFPYAVLLILLVRGITLPGSATGIQYYLSPNFEAITQPQVWVDAATQVFFSLGPGFGVLLAYASYNKYHNNVYKDAILTSVINSATSFVAGFVIFSVLGYMAHASGRDVQDVATEGPGLVFVVYPAAIATMPGSTFWALIFFMMLLTLGLDSSFGGSEAIITAL…
Bm INE	MNKAESSTETAAPSVAIHVEQYDDCQDVESSKLLNLQEPAATINTSAPMRKVKSFSDTQKIRDVAAASGAASARSLRPYEQVIPYPEGSENGTNQYGAPSVRSLASIGMGCTDGRKMVIRRVPTSPTELFHLVRPPTPPDEDSASHESDCEEEEEDAAVHLKPRRPFWANKIQFVLACVGYSVGLGNVWRFPYLCYKSGGGAFLIPYFIILLVCGVPMLFMELAIGQYTAHGPIGALSQICPLFKGAGLASVVISFLMSTYYAVIIAWAIYYFFTSFKTEVPWASCSNRWNTDMCWVPNHNYTKPNGSQTPTEQFFEKKVLSMSAGIEFPGGMRWELAACLVCAWVLVYFALWKSIKSSAKVRYITTTLPFLLILVFLGRSLTLDGADRGLRFFFKPEW…
BmNAT1	MSQTHVNNGFDMSSENPPTDRDPSLNRPGSPKPKRSTKPDLPPPALKVPVNEKKAFEDIEGAPERMMWSNQIEFLMSCIATSVGLGNVWRFPFVAYQNGGGAFLIPYIIVLFLVGKPMYYLECVLGQFSSRNSVKVWSLSPAMKGTGYAQALGCGYILSYYVVIVGLCLYYLSMSFQSTLPWAVCEPGWENCVPSDPNSAPVGTVVNGTSSAELYFLRTVLQQSDGIEGGLGAPIWYLTLCLLATWVIIFVIVAQGVKSSGKAAYFLALFPYVVMIILFITTVILPGAGTGILFFITPQWSKLLELDVWYAAVTQVFFSLTVCTGAIIMFSSYNGFKQNVYRDAMIVTTLDTLTSLLSGFTIFGILGNLANELNSRVEDVVGSGGTGLAFISYPDAIAK…
BmNAT2	MDSNGINEKGDRVNAGFDPSPENVNDLKAIDNEDGKKRNVAERPTWDNQIEFLMSCIATSVGLGNVWRFPFVAYQNGGGAFLIPYIIVLLVIGKPMYFLETVLGQFSSGNCVKIWALSPAMTGTGYAQTLGAVYVLSYYVSIIALCLYYFGVSFNATLPWTQCLPEWRNCVPSGQSANLTEIQGEAVSSAQLYFTETVLRQSDGIDDGIGIPIWDLTLCLLVSWLIIFVIVARGVKSSGKAAYFLALFPYVVMFILLIRAVTLPGAGNGILFFITPQWSKILEVRVWYAAVTQVFFSLSVCSGTLIMFSSYNKFSQNVYRDSMIVTTLDTFTSLISGITIFGVLGNLAYQLGYDDVGRVIGAGGTSLAFISYPDAIAQSPIVPQLFAVLFFLMMAVLGV…
BmGT1	MESSAYIPAVTKSIPAMDVKFSEGDEEKSKAPLSEEIEPERGNWTGRFDFLLSLLGYSVGLGNVWRFPYLCYNNGGGAFLIPFTVMLVIAGLPLMFMELSFGQYAALGPVAVYNKFCPLFRGLGYGMVIVSSIVMLYYNLIIAWTIFYMTVSFSSIFYQLPWQNCKAEWSTKHCYSYEEADECEAQNGTYYLRQCFNQSYSVSHNITALAKTALRRPPAEEYFTNQVLGLSSGIEETGEIRLGMAMCLLAAWVIVFLCLCKGVQSSGKVVYFTALFPYVVLVILFFRGVTLPGAITGILFYLTPDFSQLANAQVWGDAAVQIFFALSPAWGGLITLSSYNKFSNNCYIDSLIVAVSNIATSFFAGLVIFSVIGFLAHELNVSVDRVVDQGAGLAFIVYP…
Bm SLC6-14	MAVVTRPCGDFRWIRNSACRKGTSRNGWNVRSACDFVKTQICTVALSLTLFNCARLPKEAFKYGAVPYLVVYTFWLLAVGLPTTLLELAMGQLSQQDPVGVWRAVPILRGVGHLKVLTSYICCVYYMMYVALALAFLVWIGKGTFPLRDCTRLQMTPNGYENKMNASECFKSTFLSPFTDYPQYLGIMAILIFILWFFLPILLYRLRKTLKVAMTVLVPSVVLFAALLATFLAKSDVLNAMFESCEQWTPLSEPYIWHSALVQALLSTHISGGYLISSGGTIYRHSDVRWTSACVIMTSIFSGWLWVLLWESIDAESKKNTDFVSILVLVYQSSISERRSKQWPLLAYGVIFLSGITTMVTLLFPVFDKLHRLTGDHWRLFASASSAVGTAFTVAVLAR…
Bm SLC6-16	MEVVNTDEGRYEQTENLPGNSAADSDASSSVFEGNDSDRCSEDFDGISDDGDLREDLQKSIAECYRSDSNFSSQATSDITNDEEFQATALVQFMDILNDLDEVLDKSLLACLDDDTANYDSDENDLICKIKECIGDTQDQSEHSEALSSMDENTQVITCTNYAPSVPSIEDLDITQGVSQRPQTTGLGRSKSYSDVSARDVVSSVERASTTNDNVRNSMRRLDPIVLPAITTEQPLTLPVILFLEHNVNMRPTSVPIQLQVTAANLSTDGASGPLIVGRRTLLMNRALSLPSPGDSEAAAGEWTGRNTARSTARSSTTSSSSNESLNVAVVNQSANNGTEERNEETEEPPFGVWPHRMSSMLACLSCTVGIFNISRFAIFSVHFGASFIIQFLILSLFV…
BmCT1-L	MSDTASSDSKSLSESADSESTINPLMKERWTNNISYRQLVISSCVGICQLWWHPYLHDLRKLLPFLFLYNVFSLLLAYPLFYLELALGVVTKKGVLRCWDLAPIARGVGFAMLGSCLFTTLALGSVGAWCLALFVHSFHSFLPWLHCAASARPACAARHRPLPSDSETPAHSFFFNFVLNLKREGLEGGLGNIVWELAWYYIMCWVLIYFVAVKRIYSYSKLVMYKDVTAFFLLLCCGAGAVRLDGAGRMFHDCDWSVLFNGFDIWLEAIEYALLQMSISHGTLIMLGSYCPKERHRLGTTAMLAFGASKISCMISAFVLGATHGALMKDYENSSHLWSGSGSAMILWSEFVARVPGSQFWSALLFFTLFVLSVSSAALLVQTMMSTFTGRSIRKIAWA…
BmB(0)AT3-2	MANTAHLMRRQSSRDLYAQRSLDRMEMKELRGRLVTMENGQPAHRTHVMYGATNEAFEDTSPNRRSSETPTSKGSSGEERAGFKNEGAEIERESWDSKLTFLLATVGYAVGLGNVWRFPYLAQKNGGGAFLIPYFVMLAIEGIPIFYLELAIGQRLRKGAIGVWHQVSPYLGGIGISSAVVSFNVALYYNSIIAWCLFYFAQSFQAELPWSECPKKYFPNGSYTSEPECAKSSPTQYFWYRTTLQISEDINYPETFNYKIALALVIAWILVYLCMIKGIASSGKVVYVTATFPYIVLVIFFFRGITLKGMSDGLIHLFTPKWHTILDPVVWLEAGTQIFFSLGLAFGGLIAFSSYNPVDNNCYRDAIMVSMTNCLTSMFAGIVVFSIIGFKATMIYEKC…
Bm SLC6-15	MFDTYKLKKWISWPLIRAHLCTVAVAVGFTSTWRAPREAFRYGGLTFALVLTLAFVVVALPVVLLQLAIGQLSQQDAVGVWRAVPFFKGVGYLRLLVTTLSAIYTSVYLSLVITYSLYTLSNNIPFPECMGFYITPEIYVNAMNSSECLDETFLAPASEKPEYFLAVALILIVLWILFPFIFYNPVKFMKRIFYALGPLIVLVTFIILIAHGDKGNLSSFARSSDWMNFLRPDIWHGAIVQALISSQVAGGFLISAGDSVYSSTNVQWTAVAIVGANLLACWIGMIFWYSVTGPVKHTGVLAVLEQVYQTAEDDQLNKTWTLLVFALLFLSGVVSTLAFLYPVYDRLRRLGGLKWRVTSIACSLLGACLSVATLAGRLPALTLIEDTATPMLISLTTIL…
BmSERT	MAASDAASAPSVPPAPSATPPDPPANNLTETQKQRSVVVSLTPARQRETWAKKAEFLLAVVGFAVDLGNVWRFPYICYQNGGGAFLIPYCVMLLFGGLPLFFMELALGQYHRCGCLTLWKRICPALKGVGYAICMIDIYMGMYYNTIIGWAVYYLVASLASINSVLPWTSCNNEWNTPLCTPVTAPQINPNSSTPAKEFFERNVLEQHRSNGLDYMGPIKPSLALCVFGVFVLVYFSLWKGVRSAGKVVWVTALAPYVVLLILLARGVTLPGATEGIRYYLTPEWHKLQNSKVWIDAASQIFFSLGPGFGTLLALSSYNKFNNNCYRDAIITSSINCLTSFLAGFVIFSVLGYMAHVQNKSIEEVGLEGPGLVFIVYPEAIASMTGSVFWAIIFFLMLI…
AgGAT	IEVTSAAGSSVELVAIGKEQEQSRDGQQQAVAMSQSTKQVSKADKNLPERGSWGSKLDFILSVVGLAIGLGNVWRFPYLCYKNGGGAFLIPYFVTLFLAGIPMFFMELALGQMLTIGGLGVFKIAPIFKGKRGSAFEFIRGGIVLIDRRCLILTLKKPGIGYAAAVMSCWMNVYYIVILAWAIFYFFMSLRAGMCPPLIDALASIQSSASTRVTSFLSDVPWRTCDNAWNSINCVNPYDRKDLLCWETIGVNGTLTKICSLNSNNVSMSDLADPVKLGVSVSTIFPENLSLKPLFVLSPSRRRTLMISSGIDQVGSIRWELAGTLLLVWILCYFCIWKGVKWTGKVVYFTALFPYFLLTILLIRGITLPGAFEGIKFYVSPNLSKLAESEVWIDAVTQI…
Ag INE	MSDDSDLDNLKPRKQHWANKMQFVLACIGYSVGLGNVWRFPYLCYKSGGGVFLVPYFIILLICGIPMLFMELAVGQYTGRGPIGALGQLCPLFKGTGLASVVVSFLMSTYYSVIIAYAIYYFFTSFRPELPWTDCSHRWNTPDCWIPERLKHNLTRPDMSRTPTEEFFENKVLQISHGIEYPGAMRWELVACLVCAWILVYFAIWKSIKSSAKVRYLTATLPFVLIVVFLGRSLTLEGADKGLHYFFRPNWEELGRANVWINAAAQNFNSIGIAFGSMISFASYNKYNNNILHDTLAVSFVNAITSLLVGIFAFATIGNIALEQNTTVENVISGGPGLIFVVYPQALAKMPAAQLWAVLFFFMLLCLGLNSQFAIVEVVVTSIQDGFPRWIKRKLVYHE…
Ag DAT	MKCRKDAEPRDLAQGSTKNSIEGDALKELNGGAENGVGGDSEGTALAMTTIGQIKAKGRPGLLPRNGAGGGGGGELDDGEERETWSGKVDFLLSVIGFAVDLANVWRFPYLCYKNGGGAFLIPYGIMLVVGGIPLFYMELALGQFNRKGAITCWGRLVPLFKGIGYAVVLIAFYVDFYYNVIIAWSLRFFFASFTDSLPWTHCSNAWNTVECKPFGYINSTAATVVNRTGVLAANVTSTVSTINDTKFASAASEYFNRYILELDKSEGIHDLGAIKWDMALCLLAVYLICYFSLWKGISTSGKVVWFTALFPYAVLLILLVRGITLPGSAEGILYYLRPNFDVIYNAEVWVDAATQVFFSLGPGFGVLLAYASYNKYHNNVYKDALLTSLINSATSFIA…
Ag SERT	DTAALAVKEAASNGSSATSKPTHPATTETAQVLQSGKERSLVVALTGERRRETWSQKAEFLLAVIGFAVDLGNVWRFPYICYQNGGGAFLIPYCIMLLFGGLPLFYMELALGQFHRCGCLSIWKRICPALKVYDAFSSPFTAASHMHLLTMVFVASSFPFLRRTGVGYAICLIDIYMGMYYNTIIGWAVYYLFASFSSELPWTKCGNPWNTENCSPVTGRVNETVTSTVATATTTAMSSMSTGAASAGVTLVASALGNSTMGTTHSHYYQYEHHLLSSTLPTMLSNLTTSTMATVAGVVGGASAPALSSPAREFFERQVLEQYKSNGLDFMGPVKPSLALCVFGVFVLVYFSLWKGVRSAGKVVWVTALAPYVVLLILLARGVTLPGAAEGIRYYLTPQ…
Ag NAT1	MSGTDNPGFVTSDDGGLPARNGAKPTSPSAQLEKLEKPPAAEREKWDKGAEFLMSCIALSVGLGNVWKFPSTAFRNGGGAFVIPYLIVLLVVGRPIYYLEMMMGQFSSRGSVKVYDVSPIMRGIGIAQMVSICVVIVYYAATIATAIRFFVASFGSPLPWASCDVSWTGGFNCVNSSNTGPTPAFNNSLPVKTSAELYYTHSVTGEGLLTAGEFGVPDWKLTLCLLFIWVAMTIMMVKGIRGSGKVAYFLALFPYVVLISFAIYAFTLEGAGQGLKYFITPDWDQLLNADVWKEAVSQCFFSLSICFGGVIAFSSYNNFSNNIYRDAMIISWLDTFTSLLSGALVFSIIGHLGHLTNETDYTKVVKPGSGLTFITYPDALAKFEHVPNLFALLFFFMLL…
Ag NAT2	MENLGYAGGQVEPGEKGTQAADSRSVASPMNSSITLQTISDDTKTTTSTRDKWGRDIEFMLSCIAYSVGFGNIWKFPYTALKHGGGAFLLPYLIVLFIVGRPIYYLEMILGQFSSRGCVKLYDLAPAMRGIGVAQTIAMFVVMTYYAPVLAITFRYFVASFSSTLPWSECNPSWANCVNSSFVGRLEPTNGTAVGLQSSAELYFLKEVIHKAPSLEDGLGMPDWKLALCLLFAWIVVATILIRGAKSTGKASYFLAIFPYVIIIILLLQTLMLDGAMQGILYFITPQWDKLLSIEVWYEAVTQCFFSLSVCYGGIIAYSSFNNFSNNVHRDAVIISWLDTFTSIVAGCIVFGVIGNLAYVSGQPDIQKLARDGAGLTFMTYPDAIAKFQFLPQLFAALF…
Ag NAT3	MAGASTTTTTQLTIDGSVAPEVNIRELHEPKEREKWGRGIEFLLSCIALSVGFGNIWRFPYTAMQNGGGAFLIPYLIMLLLVGRPLYYLEMVMGQFASRGCIKVFDVAPLMRGVGVGQTLALLLILGYYAAVLSVSVRYSVASFGSPLAWARCEPDWSGCVDSEFKGRVQNASLRPSAEYYFNRTVLHNFWTVEDGIGVPDWKLAVCLLLCWMCITGILIKGIRSSGKASYFLAIFPYVILLVLLVRTCTLEGADQGILYLMKPQWEKLIDVQVWYAAVTQCFFSLTISLGSVIVFASYNSFTNNIYRDAMIISWLDTFTSIVSGIVVFVIVGNIAHITGNRVEDMQLQGPQLTFITYPDAIAKFDAAQNVFAVLFFLMFFLLGLGSNTGIVTTIVTAV…
Ag NAT4	MAPAMRGVGVGQSVAMVVAMSYYTPILAITLRYLLLSFSSELPWSKCDHSWSRCINSDFLGYANVTNGLAEDRRNVSAELYFTNTIMHRAPLAEGLGWPDGKLVLCLLVSWSILVVILIKGVRSTGKAAYFLAIFPYVIIFILLAHSLSLEGSLEGIKFFLTPKWESLFSAKVWMEAVTQCFFSLSICFGGIIAYSSFNNFSNNVYRDAMIISWLDTFTSIVVGCIVFGVLGNLAHVTHCTSIQDIVREGPGLTFMAYPDAIAKFEYCPQLFSVLFFLMFFIVGIGSNLGAITSVITAIRDRCPTVENWKIVMGVSVSMFCISVVYLAPGGLDLLDVLDTYGAKYVTLTLALFEILTFAWIYGVDRVCRDIKFMLQIETGLFWRIC
Ag NAT5	MENRSYVGDETWNADTLPVGGLAGNQPHHHHNHHHKHHTTVDLKAPQSTTASDEKPPLREKWGRNIEFLLSCVALSVGFGNVWRFPYTAFKNGGGAFVIPYLIVLFIIGRPIYYLEMVLGQFSNRGCVKVYDLAPAMRGIGVGQTVAIFTVITYYASVLAVTLRYLVASFNPELPWAKCDPTWPDCVDSSRLGSIALGPNVTQPKTSADLYFRKTVMHAADSLDDGLGYPDWRLALCLVASWICIVGILIKGIKSSGKVSYFLAIFPYIIIAVL
Ag NAT6	MATSNPAFENDEPVLTSDRTSHTATKPSLAAVTAKSSAKVNQFQQPPEQTTGGNTSRTSALPEMNLMKNIHKVQRDKWGKDIEFLLSCIALSVGLGNVWRFPFTALENGGGAFVIPYLIVLLLVGRPIYYLEMLISQFSSRGCINVYDASPAMRGIGVGQTYSTFIVMTYYASLMAVTMRYLIASFGDPLPWSECNEAWNATCIDSRLITNMAENSTATAVSSAELYFVKDVLKEASTIHDGIGTPDWRLVLCLLVPWTCICLTLIKGIKSSGKVAYFLAIFPYVVMLVLLIRACTLEGAADGMLYFIKPQWDRILEAKVWYAAVTQVFFSLTICFGNVMMYSSYNRFHNNVYRDVTIVSIMDTLTSMLAGLIVFGVIGHLAHVLEAPDIKHVVRGGAG…
Ag NAT8	MEGRDNNGFIGDNSPSIAGQYRWTTPAAPNGVHVTHGGLALTDVELAVGGKTVPRPTPATGEDAGRVPTTIIPEPNADRDQWGKGVEFLMSCIAMSVGLGNVWRFPFVALENGGGAFVIPYIIVLLLVGKPVYYMEMIIGQFSSRGSVKVYDMAPIMRGVGYGQLFSVTALITYYSSLMALIARYMIDSFMNPLPWAHCRSEWQPNCIDSVAGSASPNDSSSNRTLTSSSELYFTKVVLKELDGIDDGIGLPDLRLTLFLVLSWSLVFLTLIKGVKSSGKASYFLALFPYVVMTVLLVRACTLPGAVDGIVYFLKPQWDKIYDPKVWYAAVTQCFFSLSICFGNIIMYSSYNKFRHNVYRDATIVTSIDTFTSLLAGCTIFGILGHLAHVTGKTDVGNV…
Ag B02	MTTKVDGVPGPRNNGHEMAPLNTRARGDGTHGVTIMLSPPDRSSIGSREGAGALPDGDPDRAAWSGKMQFFLSIIGYSVGLGNIWRFPYLCQQNGGGAFLIPFMIMLILEGIPLFLIELGMGQRMRLGALGVWNTIHPWLGGIGISSCIVTLFVAIYYNVIITWCFYYFFNSFRYPLPWAVCPQLNGTDVEECERSSETAYFWYRTTLDAAPSIDETGGFKWWIVLCLMLSWTVVFFIVMKGIQSSGKVVYFTSLFPYIVLTIFFIRGITLKGAGAGLMHMYTPKVEKLLEPTVWLDAATQVFYSFGLAFGSLIAFGSYNTPKNNCVRDVLLVSVCNAITAIYASVVIFAILGYKATLGVDRCIQVNKHILVKHNLLPSMDVDQSEYEHAMAGLNETMT…
Ag B0pl	MNDEALAKRGSWTGRYDFLLSLLGYSVGLGNVWRFPYLCYSNGGGAFLIPFTVMLVIAGLPLMFMELSLAQYVGLGPAILFKRLAPISEGIGYGMILVSGMVMLYYNVIIAWTVFYMVVSFEDPLPWRGCQHEWATVNCFSYEEEDNCLATNRSYYMANCMSREQYRLLNVTLRTPRKPPAEEFFKNYFLQISAGIEETGMINQRLAICLLVAWAIVFLCLSRGVKSSGKVVYFTALFPYVVLAALFIRGLTLPGAYDGILYYVRPDWDKLRTAQIWGDAAVQIFFALSPAWGGLLTLASYNRFDNNCYRDAIVVAISNILTSFFAGFVIFAIIGFLAHELDTSVDSVIDQGAGLAFVVFPELVGKLQMPRLWSVLFFFMLLTLGLDSQFTLMETVVTA…
Ag BLOT1	RPFNMRKMDVNNAKYLLDYLYYTRDDEQFRFYKKSRSSIFRGVILCLCLNLTFANVVRFPRELQLHGSAFLVPYVILLLLVGLPVVLLEISLGQFLGQGSAHMWRAAPFLKGASLVGRIASWLAAIWTSMQSVIALLYIGMLAFKSVPLRECSKSVTINPQAIYNGYDVQQSSGQECLKLTFLRPVWRSSLYFGLLALSLILLWVISMVCTHSGKINRRSIYLFGFVALVLLIFETGWEVTKSINEQYFPDLWPFHPESFADSTVWFNALVQVIYSLNIGFGAVPVLTGKFLYKGDAIKTSFVYIFFNILITAIAVVFYVFQYNNSFTEAHPFYPELSALTVIYDRAISVQESDPTLQRLIPALSYTVIFISSLVSIVIYIYTSTRIIRKHPNYTVCLA…
Ag XP 316980	MTTATTITTPTAKRGHWASKTEFILSCIGYAIGLGNVWRFPYLCYRNGGGAFLVPYLLMLVLCGIPLFFLETCLGQFSGTGCITVFKIVPLLKGAGIAIVVLNLICNAYYIAIISYPLLFLWRSLQAQLPWESCGNAWNTPRCLELRGDQHVELFLNNSAMAIGDRYLLEVVESLLEHQGLFLVVVCSNEILHISEGIEQMGGIVWPLLLCDVIAWIVIFGCIAKGVQSVGKVVYCTATFPFAILAVLLVRGITLPGALEGIKFYIMPQWSQLLNLRVWADAAIQIFYSLGPGWGGILNMASYNQFKNNTKLDSIVIPIVNCGTSILAGFVVFSVLGYFSHQTGLPVASAATGGPGLAFITYPEAISMLPLSPLWACLFFSMLFFLGVDSMFVQIEAIV…
Ag XP 311164	MANTAHLFRRQSSRDLIQQATVRSLDELELRELRSRLVRAENGSQNVVYGATNQAFISDDDPPMARILDIGPSGTGPPGKDARKLAMQASIVSQQQQESAIAERPERRAGKLGQQVDLPARHHWVVYAVGLGNVWRFPYLAQKNGGGAFLVPYFVMLLLQGLPIFYLELAIGQRLRKGAIGVWHEVSAYLGGIGISSAFVSYIVALYYNTIIAWCLIYLLHSFETPLPWAECPKRLFKNFTYDIEPECVVSSPTKYYWYRETLQVSPSVNEPEQINYTVALALITAWSLVYLCMVQGITESSKIVYITAIFPYVVLIIFFFRGITLKGASDGIAHLFTPRWESILEPVVWLEAGTQIFFSLGLAFGGLIAFSSYNPANNNCYRDALVVSVTNCSTSMFA…
