# Supplementary material for: Genome-Wide Identification, Characterization and Expression Analysis of the Solute Carrier 6 Gene Family in Silkworm (Bombyx mori)
Source: Int J Mol Sci. 2016 Oct 3;17(10):1675. doi: 10.3390/ijms17101675 (PMC5085708; doi:10.3390/ijms17101675)
Supplement: Supplementary file 1 [file ijms-17-01675-s001.zip › ijms-146791-supplementary/Table S2.xlsx]

## Sheet: Cover page
	Supporting Information
	Integrative Proteomics and Metabolomics Analysis of Insect Larva Brain: Novel Insights into the Molecular Mechanism of Insect Wandering Behavior
	Yi Li§, Xin Wang§, Yong Hou§, Xiaoying Zhou§, Quanmei Chen†, Chao Guo§, Qingyou Xia§, Yan Zhang§, Ping Zhao*§
	§State Key Laboratory of Silkworm Genome Biology, Southwest University, Chongqing 400716, China
	†Department of Biochemistry & Molecular Biology, Chongqing Medical University, Chongqing 400016, China
	Corresponding Author
	*Ping Zhao, State Key Laboratory of Silkworm Genome Biology, Southwest University, Chongqing 400716, China. Tel: +86 23 68250885. E-mail: zhaop@swu.edu.cn.

## Sheet: Table S2
Supplementary Table S2. Primers used in qRT-PCR.
Gene	Gene IDs	Forward Primer	Reverse Primer
BmGT1-L	XP_004922886.1	TCAGCGGAGGCGTCTACTTG	TTAGGGTCATGCCCATCGTG
BmGT2	XP_004929221.1	TTGCGTGCCCATAGTCT	TCCCGTTGCGTCTTTCA
Bm B(0)AT3-1	XP_004927289.1	GGTCTGGCTTTCGGTTCG	AGGCGTAGATGGCGGTGA
Bm OctT	XP_012545126.1	GATACCCTACACTCTGATGCT	TCCTTGTCGGTTATACTGC
BmGAT1	XP_004923491.1	CACTCTTCCTCGCTGGTA	GGGACATCTGAACGCATC
Bm DAT	NP_001037362.1	TCGGTTATGCTGTCGTCC	TTCGTTGTCGCAGTTGGT
Bm INE	XP_004924838.1	GGTATAGAATTTCCTGGTGG	ACTTTGGCGGATGACTT
BmNAT1	XP_004927040.1	TACCGATTTCCATCTGCC	ACATGCGTGATTCGTGAG
BmNAT2	NP_001124343.1	GATACGCACAGACCTTGGG	CTACTGACGGCTTCACCTT
BmGT1	XP_012547426.1	CTGGCAAGGTGGTTTATTT	TATTTGAACAGCCGCATC
Bm SLC6-14	XP_004929448.1	GCCATCTGTCGTACTATTTGC	ATAACGGCGTCCATTGCTC
Bm SLC6-16	XP_004921736.1	TCGTCAAGTGGCTGTCCT	GGTTCTGAATGCGGTCTA
BmCT1-L	XP_012550400.1	GGCACTCGGCGTTGTTAC	GTTTCGCTGTCGCTTGGT
BmB(0)AT3-2	XP_004924205.1	ACAAGCCCGAACAGACG	CCTCGATAGCCAGCATTAC
Bm SLC6-15	XP_012551814.1	GCCGATACCAAAGACGACC	CCAGCAACATCCCAATCCA
BmSERT	NP_001037436.1	GAAACCTGGGCGAAGAAG	GCCGCAACGATGATACTG
BmeIF-4a	NP_001037376.1	TTCGTACTGGCTCTTCTCGT	CAAAGTTGATAGCAATTCCCT
